# Supplementary material for: The diagnostic utility of IL-10, IL-17, and PCT in patients with sepsis infection
Source: Front Public Health. 2022 Jul 22;10:923457. doi: 10.3389/fpubh.2022.923457 (PMC9355284; doi:10.3389/fpubh.2022.923457)
Supplement: Supplementary file 1 [file Table_1.XLSX]

## Sheet: Sheet1
组别（1=脓毒症，0=感染组）	性别（1=男，2=女）	年龄	PCT	WBC	CRP	IL-5	IFN-α	IL-2	IL-6	IL-1β	IL-10	IFN-γ	IL-8	IL-17	IL-4	IL-12	TNF-α	SOFA评分	氧合指数赋值	PaO2/FiO2	GCS赋值	GCS	MAP评分	MAP	TBIL赋值	TBIL	PLT赋值	PLT	SCR赋值	Scr
1	2	56	33.47	18.77	80.48	1.78	1.56	1.19	9460.03	24.86	44.06	24.49	191.18	2.16	1.06	3.32	1.86	7	1	354	0	15	0	74	2	84.6	1	146	3	365
1	1	70	23.96	9.95	242.89	1.58	1.13	0.97	2298.52	20.71	38.77	9.12	622.55	3.74	1.35	1.8	1.24	9	1	374	3	6	1	62	2	35.7	1	145	1	156
1	2	62	100	28.79	181.92	1.58	1.13	0.49	271.65	0.54	21.28	2.95	69.25	6.33	1.05	1.21	1.24	4	3	187	0	15	0	97	1	24.1	0	160	0	104
1	1	69	33.61	9.19	164.74	1.58	1.13	2.47	280.15	0.54	0.42	103.33	12.43	2.46	1.02	1.96	1.24	5	2	279	0	15	2	54	0	14.6	1	146	0	101
1	2	71	12.55	6.63	48.84	4.26	1.13	2.38	53.21	4.8	2.34	9.47	88.92	5.34	1.4	3.21	1.24	10	0	495	3	6	0	75	2	73.3	3	29	2	192
1	1	72	0.47	7.57	9.81	1.58	1.13	1.04	67.26	0.61	9.42	9.94	88.18	2.62	2.29	1.41	1.38	11	0	500	3	6	0	75	3	156.5	3	43	2	176
1	2	78	2.21	9.6	54.27	1.58	1.13	0.72	857.34	11.97	106.82	15.55	143.6	4.07	0.88	1.78	1.24	4	0	419	1	14	1	65	0	11.1	0	246	2	199
1	1	74	22.25	15.96	27.22	1.58	1.13	2.84	330.81	0.54	13.73	1.48	46.89	6.26	1.07	1.33	1.24	6	0	495	2	11	2	69	2	58.5	0	398	0	67
1	1	50	4.13	8.86	61.32	1.58	1.13	0.6	324.68	0.9	4.78	4.37	132.37	5.62	2.7	1.43	1.7	8	0	476	1	13	3	46	0	8.6	1	113	3	342
1	2	60	12.55	11.05	229.93	1.58	1.13	1.46	144.34	1.96	2.42	8.78	79.49	2.03	1.35	1.71	1.24	4	0	429	1	14	1	68	1	85.7	1	146	0	65
1	1	34	6.07	5.06	18.78	1.58	1.13	2.21	16.74	0.54	0.25	3.88	0.94	1.01	0.96	1.53	1.24	4	1	372	1	14	2	64	0	14.6	0	153	0	78
1	2	26	100	10.32	67.69	1.58	1.13	0.46	190.47	5.86	20.2	6.66	163.72	15.24	1.17	1.35	1.24	9	0	438	3	7	0	70	1	25.8	3	25	2	214
1	1	67	2.99	4.67	9.62	1.74	1.13	0.46	1.18	0.54	0.53	10.06	0.94	1.13	0.98	1.15	1.24	4	0	481	1	14	0	83	1	21.5	0	171	2	202
1	2	63	100	16.31	320	1.58	1.13	0.64	146.86	0.54	9.9	7.87	91.01	6.74	1.15	1.28	1.24	5	0	448	0	15	0	73	2	90.3	3	36	0	109
1	1	71	20.18	13.73	106.62	1.58	1.13	1.39	106.72	0.54	5.76	2.34	22.72	2.66	1.14	1.15	1.24	7	1	362	0	15	1	62	2	68.8	2	95	1	165
1	1	74	33.56	28.88	45.75	3.61	1.13	0.64	97.43	0.54	45.27	5.8	23.77	3.44	1.18	1.39	1.24	4	0	452	1	13	2	63	1	52.1	0	275	0	79
1	1	63	0.96	9.57	185.63	1.58	1.13	0.46	245.18	0.54	6.27	3.69	108.13	9.67	1.16	1.67	1.24	10	1	390	3	9	0	101	2	73.9	2	87	2	254
1	2	65	21.69	37.52	75.78	1.58	6.56	4.81	1.18	0.54	0.36	109.15	5.95	1.91	0.8	1.87	1.24	9	1	346	0	15	2	63	2	73.5	1	149	3	321
1	1	77	33.63	10.28	191.5	1.58	1.13	2.35	201.04	1.96	4.3	14.67	14.06	4.2	1.38	2.49	3.75	7	2	298	1	14	0	84	0	13.6	2	55	2	191
1	2	56	25.06	12.58	98.51	1.58	1.13	0.46	21.03	0.54	1.83	2.17	6.62	7.42	1.13	1.38	1.24	4	1	378	0	15	1	53	2	44.9	0	150	0	101
1	1	82	16.76	6.24	19.2	1.58	1.13	0.46	27.6	0.54	0.15	2.26	2.7	1.97	0.88	1.28	1.24	5	0	467	1	14	2	54	1	30.9	1	139	0	108
1	1	53	76.54	12.39	57.26	14.92	1.13	5.76	184.69	0.54	6.58	91.7	23.77	6.11	0.99	1.33	1.24	14	2	229	3	6	2	59	1	31.8	2	72	4	476
1	1	74	29.11	0.78	181.79	1.58	1.13	1.67	5529.21	4.1	15.51	5.59	1210.25	3.1	1.09	1.63	1.24	7	1	342	0	15	0	98	1	30.9	2	96	3	342
1	2	81	2.6	13.63	102.43	1.58	1.13	2.87	61.69	2.92	1.79	2.86	7.41	1.94	1.2	1.39	1.24	5	1	324	0	15	0	73	0	9.5	0	165	4	619
1	1	34	3.2	28.76	102.81	1.58	1.37	5.4	1339.4	12.54	23.38	36.73	1248.86	4.3	4.59	1.61	2.53	11	4	100	1	13	2	67	0	18.4	1	110	3	320
1	2	75	4.39	13.65	131.01	1.58	1.13	0.46	45.4	8.03	1.28	2.78	107.66	2.65	1.52	1.16	1.24	7	2	265	0	15	1	69	2	65.8	0	227	2	224
1	1	47	3.53	13.09	15.54	1.58	1.13	0.46	72.49	17.96	0.46	188.06	46.23	1.59	1	21.52	1.24	4	2	298	0	15	0	85	0	12.4	0	256	2	243
1	1	69	1.67	15.53	107.55	1.58	1.13	1	33.03	0.54	5.71	7.98	16.98	3.64	1.77	1.42	1.24	6	0	410	0	15	2	68	2	76.5	0	282	2	235
1	2	49	24.29	20.84	5.23	2.88	1.13	1.14	94.62	1.19	0.95	2.09	3.56	1.61	1.48	1.11	1.24	5	0	479	0	15	0	82	0	7.8	1	132	4	557
1	2	33	1.97	10.6	38.76	2.48	1.13	1.72	132.22	0.54	3.64	4.67	40.13	4.4	1.38	1.34	1.24	6	2	258	0	15	1	63	0	12.1	1	147	2	276
1	1	85	4.37	20.55	46.05	1.19	0.36	47.32	0.68	0.81	1.4	1.57	1.25	1.31	1.03	1.54	1.24	6	1	392	1	14	2	61	0	12.3	2	89	0	104
1	2	77	28.17	10.15	208.87	1.19	0.36	49.59	0.74	1.25	0.37	5.18	1.06	3.42	0.85	3.11	1.24	6	2	248	0	15	2	65	0	15.1	1	117	1	115
1	1	86	1.01	4.46	14.9	1.19	0.36	16.16	0.68	0.57	1.29	1.57	3.59	1.6	0.87	1.14	1.24	4	0	538	1	14	0	73	1	29.8	2	99	0	102
1	2	42	100	75.42	85.36	1.19	1.02	619.42	0.85	122.38	124.69	1.57	166.49	1.54	0.89	1.23	1.24	9	0	500	0	15	2	68	2	38.1	1	132	4	478
1	1	72	32.23	12.79	133.02	1.19	0.36	27.82	0.99	0.64	2.35	1.57	1.33	1.1	1.21	0.98	1.24	6	0	460	1	13	2	65	0	8.1	2	98	1	126
1	1	88	72.33	22.17	88.6	1.19	0.9	87.28	0.83	6.07	5.63	1.6	9.66	1.99	1.21	1.23	1.24	5	1	362	0	15	2	65	1	27.3	0	156	1	112
1	2	76	100	39.44	282.23	1.19	1.47	749.44	0.71	42.44	39.35	6.04	493.49	2.71	1.62	1.37	1.24	4	0	481	2	12	0	75	0	13.9	0	190	2	197
1	1	76	1.77	8.77	35.2	1.19	0.36	249.53	0.68	1.18	1.73	3.36	7.17	5.91	1.07	1.09	1.24	4	1	352	0	15	2	64	0	11.2	0	190	1	113
1	1	54	8.18	14.25	150.9	1.19	0.36	132.7	0.84	0.84	7.4	1.57	16.75	4.53	0.98	1.17	1.24	5	1	310	0	15	2	63	0	17.2	0	354	2	239
1	2	38	3.32	5.28	39.91	1.19	0.51	50.22	21.01	6.67	7.08	31.56	27.91	13.97	2.13	3.56	9.84	4	1	333	0	15	2	62	0	10.2	1	140	0	60
1	1	72	3.18	14.38	48.7	1.19	0.36	1.01	0.86	1.15	4.8	1.57	5.48	1.29	0.9	1.53	1.24	7	2	287	0	15	1	69	2	37.6	0	177	2	215
1	2	57	0.21	7.94	53.66	1.19	1.22	90.35	10.21	3.29	3.55	19.57	26.16	1.88	0.97	1.77	1.24	3	1	342	0	15	1	63	0	13.9	0	159	1	125
1	2	83	33.89	25.72	34.75	1.19	0.36	525.57	5.47	37.59	34.52	4.35	71.24	2.02	1.99	1.88	1.24	4	1	371	1	13	1	68	0	11.8	1	149	0	91
1	1	61	2.14	7.05	24.94	1.92	1.32	35.25	0.88	0.79	2.25	8.52	1.82	2.28	2.45	1.39	1.24	4	0	481	1	14	1	67	1	73.3	1	117	0	59
1	1	79	1.44	5.05	24.19	1.19	0.36	71.82	0.95	1.93	1.97	15.16	4.94	4.29	0.9	1.56	1.24	4	0	490	1	14	1	65	0	18.5	1	146	1	112
1	2	28	6.2	27.35	26.18	2.73	3.08	38.78	0.73	1.35	6.86	35.81	5.48	5.31	2.65	2.14	1.24	4	1	387	1	14	1	68	0	11.2	1	104	0	73
1	1	50	0.09	4.28	2.8	1.19	3.17	1.01	2.65	0.75	1.43	2.35	3.59	4.32	1.08	1.37	1.24	6	1	398	1	13	2	66	1	57.5	1	112	0	97
1	2	76	5.23	5.28	3.52	1.19	0.36	8.3	0.66	0.81	7.34	3.17	2.35	8.83	1.03	1.46	1.24	10	2	268	3	9	1	65	0	10.2	2	80	2	175
1	2	50	2.41	10.32	87.14	1.19	0.57	60.48	0.45	0.79	1.5	749.64	1.65	1.72	1.13	1.69	1.24	4	3	185	0	15	0	71	0	18.3	1	103	0	59
1	1	71	6.16	4.63	95.42	2.52	0.36	7.2	0.68	0.78	0.64	1.84	1.06	1.09	1.12	1.37	1.24	5	2	273	0	15	0	79	0	2.8	3	24	0	50
1	2	71	41.59	24.34	205.4	1.19	2.4	89.24	55.68	3.19	3.41	6.26	22.42	3.67	1.25	1.25	1.24	5	2	285	2	12	0	93	0	17.8	1	113	0	81
1	1	55	0.31	7.18	90.86	1.19	0.36	20.96	81.43	0.88	0.73	1.57	3.1	1.23	0.89	1.4	1.24	3	1	376	0	15	0	82	1	21	1	125	0	103
1	2	53	3.52	11.69	88.42	1.19	0.36	384.74	64.35	3.13	12.53	2.44	46.34	10.47	1.25	1.22	1.24	9	3	196	0	15	0	101	2	36.8	0	265	4	1291
1	1	79	8.57	4.23	16.61	1.19	0.36	44.01	48.75	0.98	0.87	1.6	1.33	1.45	0.91	1.14	1.24	4	1	386	1	14	0	93	1	67.4	1	118	0	85
1	2	40	3.68	8.53	56.36	1.19	0.36	15.96	74.68	0.8	2.38	1.57	1.06	1.33	0.87	1.33	1.24	4	1	394	0	15	0	90	1	25.6	1	124	1	152
1	1	58	1.12	0.76	168.48	1.19	2.49	73.28	35.63	1.39	1.82	4.15	25.23	1.7	1.67	1.62	1.24	7	3	187	0	15	0	97	0	4.6	4	13	0	103
1	2	71	5.54	23.34	120.27	2.77	8.92	561.71	87.46	5.26	4.75	11.77	15.97	4.55	9.96	1.59	7.82	5	2	286	0	15	1	68	1	48.4	0	163	1	161
1	1	79	1.98	9.77	121.86	1.19	0.47	42.27	0.63	1.25	3.84	16.18	5.37	2.38	1.03	1.38	1.24	8	0	447	3	7	0	86	1	27.5	2	84	2	214
1	2	57	92.4	25.58	151.71	2.07	2.88	202.63	68.52	3.72	3.42	1.57	19.76	2.2	1.17	1.36	1.24	8	1	338	2	10	0	89	1	29.8	3	28	1	140
1	2	70	56.03	17.71	190.27	1.19	0.36	175.71	0.53	1.35	3.33	2.35	14.68	2.44	1.05	1.23	1.24	5	0	562	1	13	0	92	1	29	2	83	1	168
1	1	46	2.37	9.49	167.61	4.37	0.93	102.76	54.74	2.36	5.51	9.82	4.73	1.88	1.47	1.18	1.24	5	0	538	2	10	0	78	1	32.4	0	224	2	215
1	1	25	0.52	14.73	52.54	1.19	0.36	196.88	20.82	0.77	1.48	2.18	1.06	1.85	0.93	1.53	1.24	6	1	342	1	13	1	68	1	26.3	2	83	0	100
1	2	33	3.28	21.93	193.69	1.58	1.13	0.46	37.6	0.54	1.34	2.69	0.94	1.17	1.31	1.38	1.24	4	1	376	0	15	0	80	1	26.2	1	127	1	165
1	1	58	14.34	11.84	182.72	1.58	1.13	0.64	24.36	0.54	1.22	1.48	1.05	1.7	1.32	1.17	1.24	9	3	196	2	10	0	76	2	39.6	2	95	0	83
1	1	64	5.72	24.1	229.2	1.58	1.13	0.46	131.77	0.54	1.54	1.61	35.47	1.57	0.92	1.6	1.24	8	1	386	0	15	0	97	2	45.9	4	14	1	145
1	2	77	0.12	15.29	107.95	1.58	1.13	0.46	35.3	0.54	18.65	4.77	5.41	11.91	1.38	1.6	1.24	5	1	394	1	14	0	72	1	23.7	1	109	1	139
1	2	45	17.88	5.81	68.77	1.58	1.13	0.46	7.49	0.54	1.06	7.47	0.94	1.44	0.99	1.28	1.24	3	3	187	0	15	0	117	0	12.5	0	162	0	72
1	1	78	9.06	15.25	48.85	7.63	5.58	6.82	8.08	0.54	21.21	3.98	1.34	12.26	0.98	1.31	1.24	3	2	286	1	14	0	105	0	8.7	0	312	0	61
1	1	61	0.82	5.32	22.48	1.58	1.13	2.13	3.98	0.54	1.09	3.88	0.94	11.31	0.13	1.39	1.24	4	1	347	1	14	0	88	1	22.2	1	138	0	95
1	1	69	3.72	17.09	203.2	1.92	1.13	6.52	1958.81	0.54	8.38	21.85	69.63	33.94	1.38	1.61	1.24	4	1	379	1	14	0	77	1	25.9	1	126	0	85
1	2	86	0.69	6.26	93.72	1.58	1.13	0.46	38.45	0.54	1.22	5.8	9.51	2.88	1.28	1.45	1.24	3	2	289	0	15	0	78	0	6.2	1	143	0	101
1	1	38	4.19	24.8	159.67	1.58	1.3	5.49	32.5	2.11	5.95	741.68	8.68	2.08	1.07	2.09	1.24	4	1	346	1	13	0	109	0	17.3	1	133	1	166
1	1	52	16.13	16.48	186.43	1.58	1.3	1.89	44.63	0.54	7.14	5.18	36.4	4.42	1.06	1.31	1.24	3	1	352	0	15	0	91	0	8.7	1	112	1	127
1	2	39	5.11	18.74	146.59	1.58	1.3	0.46	31.16	0.54	1.29	4.27	39.33	1.39	0.95	1.8	1.32	4	1	326	0	15	0	93	1	20.2	2	88	0	89
1	1	77	16.76	18.21	134.99	1.87	1.3	0.53	69.65	0.54	3.26	3.79	36.67	4.98	1.42	1.5	1.38	4	2	287	0	15	0	123	0	19.8	2	88	0	105
1	2	37	0.18	10.33	117.66	1.58	1.3	4.12	9.73	0.54	12.32	24.62	0.98	14.44	6.33	1.69	7.86	4	1	376	0	15	2	68	0	17.1	1	132	0	86
1	2	72	1.16	17.06	71.77	2.53	1.3	1.94	26.86	11.59	2.34	22.51	16.98	2.45	2.93	2.37	3.25	4	1	375	0	15	0	124	2	37.7	1	121	0	90
1	1	35	2.14	4.01	44.48	1.58	1.3	0.46	6.27	2.27	2.88	2.95	0.94	1.21	0.84	1.14	1.24	3	2	286	0	15	0	83	0	16.4	1	134	0	57
1	1	78	0.27	16.59	101.24	1.58	1.3	1.49	23.95	0.54	11.48	1.48	9.99	4.49	0.95	1.26	1.24	6	1	359	1	14	2	63	1	28.1	0	203	1	158
1	2	81	4.78	7.79	89.83	6.4	4.4	1.75	27.81	67.77	6.1	120.4	2.52	1.82	3.46	7.64	9.03	4	1	368	1	14	0	75	1	66.7	0	194	1	154
1	1	59	0.21	9.01	149.49	2.29	1.3	0.46	190.52	0.54	5.68	2.86	10.96	9.24	1	1.48	1.24	5	1	368	1	14	2	63	0	13.1	0	230	1	163
1	1	84	3.15	9.5	175.36	1.58	1.3	0.64	666.31	0.54	7.59	1.48	36	4.92	1.01	1.31	1.24	6	1	387	0	15	0	86	2	58.6	1	146	2	199
1	2	40	0.87	11.38	85.37	1.58	1.3	1.39	15.99	0.54	4.86	4.87	27.08	8.14	1.26	1.68	1.43	7	1	398	0	15	0	147	0	9.8	2	72	4	804
1	1	75	18.82	11.53	160.11	3.61	1.3	1.31	27.13	0.54	1.05	5.18	1.5	1.5	1.3	1.43	1.24	5	2	268	1	13	0	95	1	49.8	1	122	0	80
0	2	93	1.12	15.32	76.65	1.58	1.13	0.46	452.41	0.54	3.46	1.48	9.87	1.67	0.89	1.19	1.24	0	0	490	0	15	0	90	0	13.2	0	184	0	87
0	1	83	0.51	4.71	77.03	1.58	1.13	0.46	42.95	0.54	0.33	6.66	5.84	1.59	0.82	1.02	1.24	0	0	421	0	15	0	85	0	15.4	0	231	0	109
0	2	27	1.24	0.75	88.35	1.58	1.13	3.65	8.8	0.54	0.21	2.51	15.32	1.69	1.38	1.29	1.24	1	0	405	0	15	0	87	0	9.1	1	117	0	54
0	2	84	0.51	18.73	238.56	1.58	1.13	0.46	126.53	0.54	0.14	1.61	4.57	1.36	1.1	0.94	1.24	1	0	576	0	15	0	101	0	17.1	0	153	1	116
0	1	59	1.24	12.45	44.27	2.44	1.13	1.7	40.35	0.54	3.01	1.77	0.94	1.43	1.24	1.13	1.24	1	0	436	0	15	0	82	0	7.8	1	107	0	77
0	2	56	2.21	20.43	87.65	1.58	1.13	0.95	600.84	88.48	5.33	6.77	1876.94	1.93	0.97	1.55	1.24	0	0	457	0	15	0	90	0	8.6	0	187	0	98
0	1	54	0.22	12.83	101.62	2.48	1.13	0.6	40.81	0.54	0.18	6.88	0.86	1.26	1.04	1.22	1.24	0	0	463	0	15	0	93	0	9.9	0	228	0	74
0	2	39	1.31	6.85	112.7	1.58	1.13	0.46	1.18	0.54	0.15	1.48	0.91	1.14	0.8	1.18	1.24	0	0	426	0	15	0	93	0	17.3	0	259	0	93
0	2	36	0.22	8.36	53.9	1.58	1.13	0.88	2.69	0.75	0.42	8.67	0.9	2.42	3.78	1.38	2.04	0	0	426	0	15	0	93	0	15.4	0	212	0	57
0	1	66	0.54	6.04	83.8	1.58	1.13	0.46	1.18	0.54	0.24	1.77	0.94	0.82	0.56	0.91	1.24	0	0	456	0	15	0	115	0	13.2	0	203	0	62
0	2	89	1.21	5.95	73.7	2.78	1.13	3.41	7.49	0.54	2.11	2.26	1.82	1.45	1.01	1.43	1.24	1	0	426	0	15	0	93	1	28.9	0	215	0	91
0	2	69	0.23	7.77	63.84	1.58	1.13	0.46	1.18	0.54	0.46	1.48	0.94	1.25	1.07	1.03	1.24	0	0	469	0	15	0	93	0	7.6	0	154	0	69
0	1	68	0.66	7.36	53.3	1.58	1.13	0.46	1.18	3.93	1.27	3.32	1.5	1.2	1.42	1.36	1.24	0	0	493	0	15	0	93	0	5.6	0	228	0	85
0	2	35	0.43	15.98	120.53	1.58	1.13	1.57	1.18	0.54	0.93	2.43	0.94	1.08	1.26	1.14	1.24	1	0	485	0	15	0	85	0	7.8	0	238	1	154
0	2	88	0.37	8.99	61.37	1.69	1.13	0.46	1.24	0.54	0.45	2.6	0.94	1.52	0.94	0.98	1.24	0	0	451	0	15	0	93	0	7.6	0	213	0	66
0	1	52	0.41	7.77	43.1	1.58	1.13	0.46	1.7	3.09	1.76	2.43	26.28	1.43	0.92	1.49	1.24	0	0	420	0	15	0	101	0	18.1	0	235	0	87
0	2	57	0.39	6.26	63.4	1.58	2.04	1.89	2.02	0.54	1.3	33.34	0.94	1.67	2.15	1.08	1.24	0	0	411	0	15	0	86	0	9.8	0	235	0	56
0	1	63	0.42	6.19	41.02	1.58	1.13	0.46	1.18	0.54	0.23	1.77	0.94	1.18	1.24	1.12	1.24	0	0	402	0	15	0	93	0	7.6	0	173	0	89
0	2	65	0.25	5.35	22.5	3.66	1.13	0.84	1.59	0.54	1.57	2.95	2.16	1.45	1.13	1.74	1.24	1	0	405	0	15	0	95	0	13.9	1	140	0	92
0	1	50	0.45	14.69	61.21	1.58	1.13	0.46	1.18	0.54	0.86	1.54	0.94	1.28	1.12	1.25	1.24	0	0	427	0	15	0	93	0	6.8	0	238	0	87
0	2	68	0.5	6.95	72.6	1.58	1.13	0.46	1.18	0.54	0.24	1.48	0.88	1.1	1.03	1.38	1.24	0	0	469	0	15	0	93	0	8.4	0	174	0	74
0	2	53	0.24	4.87	51.44	1.58	1.13	0.46	1.18	0.54	0.32	6.88	0.85	1.38	1.11	1.34	1.24	0	0	458	0	15	0	100	0	7	0	157	0	79
0	2	63	0.54	6.56	8.8	1.58	1.13	1.09	4.22	0.54	0.36	3.79	1.27	1.14	0.97	1.3	1.24	0	0	457	0	15	0	93	0	9.5	0	258	0	94
0	1	65	0.33	8.72	11.47	1.58	1.13	0.46	1.18	0.54	3.45	2.78	0.84	1.06	1.04	1.25	1.24	0	0	489	0	15	0	102	0	16.9	0	260	0	97
0	2	68	0.42	8.69	71.35	1.58	1.13	2.96	3.68	0.54	0.48	1.54	0.88	1.31	1.08	1.16	1.24	0	0	513	0	15	0	95	0	7.4	0	342	0	62
0	2	63	1.42	7.3	82.72	1.6	1.37	2.99	1.59	0.54	3.01	1.48	2.16	1.38	1.14	1.17	1.24	0	0	527	0	15	0	94	0	12.6	0	249	0	99
0	2	40	0.58	7.79	20.27	1.58	1.13	0.46	28.02	0.54	1.34	4.67	1.5	1.19	1.1	1.41	1.24	1	0	427	0	15	0	92	0	15.4	0	270	1	161
0	1	67	1.23	7.28	72.84	1.58	1.13	0.46	41.18	0.54	0.32	4.08	0.99	1.25	1.47	1.02	1.24	0	0	468	0	15	0	87	0	17.4	0	307	0	67
0	2	58	2.91	8.82	6.58	1.58	1.13	0.46	30.16	0.54	1.42	1.48	0.94	1.32	1.12	1.43	1.24	0	0	469	0	15	0	85	0	17.6	0	297	0	69
0	1	63	2.64	5.21	33.5	1.58	1.13	3.59	1.18	0.54	0.52	1.69	0.92	1.16	1.26	1.58	1.24	1	1	347	0	15	0	87	0	11.2	0	199	0	73
0	2	62	0.44	5.76	63.6	1.58	1.13	0.77	41.18	0.54	0.15	6.99	0.91	1.45	1.66	1.1	1.24	0	0	452	0	15	0	83	0	15.4	0	207	0	98
0	1	71	1.51	8.96	144.9	1.58	1.13	1.31	12.07	0.54	1.11	1.48	0.08	1.17	0.96	1.46	1.24	0	0	436	0	15	0	105	0	10.4	0	187	0	94
0	2	73	0.54	10.37	4.24	1.5	0.36	1.01	1.86	0.79	0.37	5.5	0.87	1.58	0.98	1.5	1.24	0	0	468	0	15	0	78	0	12.3	0	273	0	57
0	1	58	1.98	7.07	38.81	8.63	0.36	5.99	0.68	0.83	1.34	5.71	1.06	1.15	1.22	1.39	1.24	0	0	473	0	15	0	75	0	14.3	0	163	0	72
0	2	55	2.85	7.79	50.2	1.19	0.36	1.01	0.68	0.56	0.45	1.57	1.01	1.7	1.15	1.16	1.24	0	0	458	0	15	0	85	0	10.2	0	279	0	85
0	1	59	2.54	15.93	71.26	1.19	0.36	1.01	0.68	0.69	0.37	1.68	0.85	1.28	0.95	1.31	1.24	1	0	468	0	15	0	86	1	29.6	0	252	0	89
0	1	75	1.35	16.42	59.04	3.69	2.63	14.27	0.71	0.8	0.64	4.76	5.16	1.01	1.08	1.33	1.24	1	1	376	0	15	0	85	0	12.4	0	214	0	95
0	1	59	0.42	5.25	4.02	1.19	4.3	1.01	0.68	0.8	0.84	1.57	1.06	1.19	1.33	1.63	1.24	1	0	428	0	15	0	86	0	13.5	0	233	1	146
0	2	63	0.23	14.06	42.04	1.19	1.02	2.18	30.68	2.07	2.4	3.85	5.59	2.11	1	1.5	1.24	0	0	438	0	15	0	74	0	10.9	0	239	0	85
0	2	51	0.26	4.79	20.64	1.19	0.36	1.01	24.68	0.58	1.4	2.01	1.06	1.1	0.8	1.31	1.24	0	0	546	0	15	0	97	0	15.4	0	238	0	93
0	1	42	0.32	5.07	30.28	1.19	0.36	1.01	25.68	0.56	0.97	1.57	1.06	1.46	1.05	1.14	1.24	0	0	512	0	15	0	93	0	14.3	0	179	0	76
0	1	87	0.21	5.04	19.85	3.03	0.51	37.67	0.68	0.82	1.38	2.98	1.25	1.52	1.6	1.2	1.24	1	0	485	0	15	0	93	0	18.2	1	141	0	73
0	2	64	0.26	5.96	81.6	1.19	2.16	1.01	0.68	0.85	1.29	7.83	3.29	1.99	2.77	1.69	1.43	0	0	462	0	15	0	108	0	16.9	0	200	0	91
0	1	50	0.82	6.5	43.72	3.73	1.74	1.96	30.68	0.69	1.28	4.76	1.06	1.33	1.18	2.19	1.24	0	0	436	0	15	0	117	0	8.5	0	208	0	42
0	2	73	0.34	5.71	44.28	1.19	0.36	1.01	0.68	0.74	0.25	1.57	2.17	2.15	1.12	1.36	1.29	0	0	465	0	15	0	93	0	7.8	0	178	0	45
0	1	68	0.42	6.14	4.07	1.19	0.36	2.51	0.68	0.56	1.25	1.57	1.01	1.27	1.12	1.52	1.24	0	0	427	0	15	0	107	0	15.5	0	167	0	76
0	1	88	0.33	4.45	1.28	1.19	0.36	1.01	62.68	0.98	1.19	3.75	1.04	1.52	1.22	1.29	1.24	1	0	469	0	15	0	96	0	12.9	1	136	0	75
0	2	53	0.45	7.81	1.53	1.19	2.11	1.01	0.68	1.04	1.18	1.92	1.06	1.4	1.11	1.16	1.24	0	0	462	0	15	0	73	0	10.3	0	293	0	84
0	2	86	0.53	4	0.2	1.61	1.18	3.6	0.68	1.22	2.06	4.76	3.99	1.5	1.31	1.6	2.19	0	0	462	0	15	0	90	0	13.2	0	164	0	99
0	2	85	0.31	5	2.04	1.19	0.49	6.81	0.68	1.07	0.38	1.68	3.39	1.75	1.2	1.81	2.13	0	0	426	0	15	0	93	0	15.4	0	177	0	65
0	1	64	0.47	4.66	45.28	1.19	0.36	1.29	66.7	0.56	0.47	1.84	1.06	1.25	0.89	1.33	1.24	0	0	436	0	15	0	93	0	16.5	0	185	0	76
0	2	54	0.51	14.85	4.37	1.19	0.88	1.01	0.98	0.56	0.47	2.18	1.07	1.03	0.95	1.34	1.24	1	1	336	0	15	0	93	0	17.6	0	376	0	65
0	1	63	0.76	24.9	64.2	1.19	0.36	1.64	0.86	0.66	1.39	1.57	1.06	1.4	0.95	1.28	1.24	0	0	456	0	15	0	99	0	6.7	0	235	0	97
0	2	24	0.03	6.46	0.2	1.19	1.42	4.74	0.57	0.88	0.49	4.15	1.06	1.48	1.82	1.24	1.24	0	0	531	0	15	0	104	0	8.6	0	209	0	57
0	1	77	0.61	6	2.98	1.19	0.36	2.68	0.68	0.57	1.44	4.76	1.06	1.43	0.91	1.52	1.24	0	0	469	0	15	0	121	0	10.7	0	245	0	60
0	1	82	0.87	4.74	0.31	1.19	3.43	1.01	0.57	0.8	1.27	2.53	1.57	1.17	1.3	1.51	1.24	0	0	456	0	15	0	93	0	14.3	0	169	0	84
0	1	71	1.21	5.29	2.33	2.9	0.44	1.01	0.68	0.87	1.21	1.76	1.12	1.22	1.02	1.38	1.24	1	0	473	0	15	0	93	0	11	1	141	0	106
0	2	62	0.43	4.92	15.84	1.19	0.36	1.01	0.73	0.97	0.64	1.57	1.06	1.32	1.28	1.31	1.24	0	0	423	0	15	0	108	0	7.9	0	317	0	103
0	1	60	0.32	16.38	40.2	1.19	0.36	125.81	0.68	0.91	1.38	2.18	1.09	1.11	1.08	1.25	1.24	0	0	426	0	15	0	89	0	19.1	0	185	0	81
0	2	55	0.25	5.94	3.58	1.88	2.38	1.01	0.46	0.56	0.53	1.57	1.06	1.28	1.29	1.29	1.24	0	0	431	0	15	0	90	0	10.7	0	242	0	87
0	1	51	0.22	6.64	4.93	1.19	0.36	1.01	0.68	0.99	1.84	1.57	1.07	1.48	0.73	1.43	1.24	0	0	436	0	15	0	112	0	9.6	0	208	0	72
0	2	25	0.53	14.14	71.2	1.19	0.55	2.51	31.35	0.8	1.89	2.09	1.01	1.11	1.27	1.84	1.24	0	0	436	0	15	0	90	0	12.5	0	196	0	63
0	1	65	0.21	5.73	3.61	2.4	1.15	1.01	0.46	0.7	0.61	2.09	1.02	1.14	1.17	1.38	1.24	0	0	436	0	15	0	102	0	14.2	0	232	0	86
0	2	74	0.46	7.1	0.2	1.19	0.36	1.01	0.46	0.71	1.28	1.57	1.06	1.18	1.31	1.23	1.24	0	0	457	0	15	0	88	0	13.6	0	278	0	73
0	1	89	0.19	6.31	8.34	1.19	0.36	32.81	0.56	1.06	0.13	1.57	4.41	2.72	0.93	1.44	1.24	1	0	495	0	15	0	101	0	17.6	1	100	0	98
0	1	73	3.21	16.22	86.92	2.07	0.36	65.54	0.68	0.93	0.16	1.57	6.49	4.02	0.89	1.46	1.24	0	0	565	0	15	0	98	0	15.3	0	285	0	100
0	1	66	0.34	6.8	11.21	1.19	0.36	7.32	0.35	0.67	0.24	3.36	3.29	1.26	0.76	1.03	1.24	0	0	453	0	15	0	117	0	12.1	0	293	0	102
0	2	32	0.32	0.13	13.13	8.11	1.92	22.24	0.68	0.56	0.31	4.25	10.52	1.68	1.04	1.16	1.24	1	0	421	0	15	0	80	0	9.7	1	141	0	83
0	2	79	0.38	5.62	2.29	1.19	0.36	1.01	2.06	1.08	0.37	1.68	5.16	1.12	1.07	1.62	1.24	0	0	431	0	15	0	97	0	9.2	0	258	0	79
0	1	60	0.39	4.65	31.89	1.19	0.36	1.01	27.68	0.79	1.18	1.57	1.02	1.36	0.88	1.58	1.24	0	0	458	0	15	0	93	0	7.9	0	248	0	109
0	2	76	0.36	7.37	2.43	1.19	0.36	2.18	0.57	0.86	0.97	1.68	1.05	1.28	1.07	1.14	1.24	0	0	436	0	15	0	105	0	7.4	0	193	0	58
0	2	68	0.51	6.83	23.94	1.19	0.36	1.01	0.68	0.76	1.17	1.57	1.05	1.08	1.06	1.58	1.24	0	0	428	0	15	0	93	0	6.7	0	219	0	104
0	1	62	0.35	4.05	0.23	1.19	0.36	1.01	0.73	0.82	3.21	1.68	1.06	1.22	1.56	1.07	1.24	1	0	436	0	15	1	63	0	10.5	0	179	0	78
0	1	82	1.24	5.27	8.11	1.19	0.36	1.01	0.63	0.56	0.35	2.89	1.02	1.28	1.34	1.18	1.24	0	0	463	0	15	0	89	0	6.7	0	158	0	56
0	2	27	0.21	3.03	23.5	1.58	1.13	0.46	11.8	0.54	0.42	133.13	25.09	1.83	1.64	1.86	1.35	0	0	442	0	15	0	85	0	5.9	0	187	0	103
0	1	74	0.55	7.01	11.17	1.58	1.13	0.46	13.15	0.54	0.52	3.5	39.19	2.55	1.2	1.34	1.24	0	0	431	0	15	0	78	0	6.4	0	201	0	106
0	1	71	0.22	5.46	42.29	1.58	1.13	0.46	3.26	0.54	0.37	4.87	35.73	1.33	1.58	2.11	1.86	0	0	412	0	15	0	109	0	17.2	0	183	0	69
0	1	81	0.2	18.44	174.17	1.58	1.18	2.79	53.96	0.54	1.69	9.82	121.95	2.68	2.15	1.31	1.24	1	0	486	0	15	0	113	0	12.7	0	186	1	132
0	1	79	1.39	5.34	22.58	1.58	1.13	0.46	14.84	0.54	1.7	3.6	22.32	1.59	0.85	1.38	1.24	0	0	410	0	15	0	93	0	10.9	0	256	0	103
0	2	75	0.51	6.07	12.68	2.83	1.3	0.46	12.61	0.54	0.09	4.27	1.42	1.28	1.1	1.01	1.24	1	0	424	0	15	0	133	0	10.9	0	240	1	138
0	2	72	1.44	16.33	57.33	1.58	1.3	0.46	1.49	0.54	0.21	1.48	0.94	1.3	0.85	1.28	1.68	0	0	643	0	15	0	93	0	17.8	0	299	0	98
